# Supplementary material for: Using recurrent neural networks to detect supernumerary chromosomes in fungal strains causing blast diseases
Source: NAR Genom Bioinform. 2024 Aug 20;6(3):lqae108. doi: 10.1093/nargab/lqae108 (PMC11333962; doi:10.1093/nargab/lqae108)
Supplement: lqae108_Supplemental_Files [file lqae108_supplemental_files.zip]

Archive with 2 entries (2 files):
- Suppl_figures_rev2.2.docx
- Suppl_Tables_rev2.2.xlsx
